# Supplementary material for: Anti-TACI single and dual-targeting CAR T cells overcome BCMA antigen loss in multiple myeloma
Source: Nat Commun. 2023 Nov 18;14:7509. doi: 10.1038/s41467-023-43416-7 (PMC10657357; doi:10.1038/s41467-023-43416-7)
Supplement: Supplementary file 4 — Source Data [file 41467_2023_43416_MOESM4_ESM.xlsx]

## Sheet: Figure 1b
	TACI P1						TACI P2						BCMA
GPe	1.5503	0.6832	1.5279		-0.5872	-0.2487	-0.6107	0.1369	1.1814		-0.8729	0.8512	0.4599	-0.2107	-0.3507		-0.2278	1.1098
GPi	-0.7578	-0.5675	1.2175	0.8579	-0.278	-1.2676	-0.3219	-1.2162	-0.6803	-0.6032	1.497	0.2639	0.271	-0.7071	-0.3981	-0.4009	0.0537	-0.9581
BCd	-0.3795	0.0652	0.572	0.1546	-0.391	-1.1226	-1.0713	-0.7342	-1.2936	-0.9593	-0.0284	0.6927	6.0867	6.9118	1.282	5.8064	4.4503	-0.6096
HCd	-0.1006	1.6019	-0.9985	0.8113	-0.982	3.8859	-0.6377	0.0891	-0.388	0.2278	-1.0386	-0.144	4.9542	2.8496	4.2647	1.2134	0.7524	-0.2791
TCd	-0.7288	1.8565	0.8376	-0.4903	1.5915	0.4876	-0.3262	-0.7493	-0.4793	0.3297	-0.3309	-0.6313	6.0359	3.9302	1.8986	6.5335	3.5509	-0.0932
Acb	1.5903	-0.6081	-0.7966	0.7324	-0.7812	-0.8898	0.4345	-1.6184	0.9789	0.9052	1.1499	0.2717	1.1196	0.2517	-0.2294	0.9994	-0.3448	-0.7844
Pu	-0.3107	-0.5522	0.5119	0.1968	0.7393	-0.9791	-0.9494	-0.1749	2.091	-0.1324	-0.3435	0.9678	4.4804	6.1061	1.8826	3.3853	2.0744	-0.386

## Sheet: Figure 1e 
Isolated resting T cells	Isolated activated T cells	T cells from PBMC	B cells	NK cells	Monocytes and DCs	K562 expressing TACI
0.039	0.15	0.022	0.56	0	0.16	73.3
0.17	1.36	0.11	0.51	0.073	0.19
0.041	0.17	0.085	4.05	0.011	0.6
0.11	0.34	0.28	2.4	0.33	0.57
0.11	0.41	0.065	1.48	0	0.12

## Sheet: Figure 2b
Anti-TACI H-L	Anti-TACI L-H	Anti-BCMA	Untransduced
33.4	45.7	46.4	0.3
39.2	54.4	48.5	0.56
50	59.7	46.3	0.17

## Sheet: Figure 2c
Percentage TACI+	Anti-TACI H-L			Anti-TACI L-H			Anti-BCMA			Untransduced
nM	70.5	91.2	84.7	88	97.2	92.2	4.11	10.3	8.69	1.21	1.92	1.17
1000	72.6	90.8	85.8	91.3	94.8	92.7	1.3	4.96	1.33	0.69	4.24	0.28
300	72.4	89.5	84.4	90.3	96.5	91.9	0.56	3.43	0.23	0.44	2.22	0.045
100	69.5	87.6	80.8	87.4	97.1	88.6	0.77	2.9	0	0.16	1.58	0.00974
30	58.5	81.8	74.9	74.5	93.7	78.6	0.91	1.91	0	0.17	0.85	0.00939
10	39.6	64.9	55.1	40.9	83	56.1	0.75	0.73	0.12	0.12	0.76	0.00472
3	18.1	37.1	23.7	16	55.8	22.3	0.72	1.12	0	0.19	0.55	0.014
1	4.48	13.4	3.06	3.89	19.4	5.18	0.98	0.77	0.14	0.21	0.51	0.00871
0.3	1.1	4.22	0.24	1.27	3.72	0.23	0.61	0.59	0.057	0.26	0.46	0.00478
0.1	0.69	2.69	0.17	0.81	2.4	0.18	0.72	1.14	0	0.14	0.54	0.00951
0.03	1.02	3.05	0.23	0.69	1.32	0.05	0.9	1.35	0	0.13	0.32	0
0.01	1.04	3.23	0.19	0.64	1.18	0.05	0.67	1.2	0.054	0.27	0.63	0.00448
MFI
nM	Anti-TACI H-L			Anti-TACI L-H			Anti-BCMA			Untransduced
1000	13.1915	23.756	29.1388	22.1809	38.6976	36.2821	0.925532	1.33333	1.38914	1	1	1
300	16.1875	19.0436	31.7515	33.875	33.6711	48.2854	0.89375	1.08054	1.27184	1	1	1
100	17.5	16.8537	32.2543	30.5128	33.892	44.9808	0.814103	1.07666	1.09829	1	1	1
30	15.2667	13.5106	25.8161	23.5333	26.419	33.4023	0.8	1.06338	1.07126	1	1	1
10	10.2817	9.70251	17.5128	12.7465	15.9892	19.478	0.838028	1.06452	1.06265	1	1	1
3	4.85211	4.88172	7.24598	4.90141	7.58423	8.55402	0.788732	1.02151	1.03908	1	1	1
1	2.34559	2.35401	3.25296	2.27206	3.32482	3.39953	0.830882	1.07299	1.04255	1	1	1
0.3	1.35	1.48	1.88389	1.29286	1.69455	1.92891	0.807143	1.04727	1.10427	1	1	1
0.1	1.03472	1.20727	1.44869	0.972222	1.21818	1.38425	0.784722	1.04	1.03341	1	1	1
0.03	1.04412	1.15108	1.34458	0.948529	1.1259	1.27229	0.830882	1.03237	1.04819	1	1	1
0.01	1.02174	1.29603	1.31915	0.92029	1.06137	1.1773	0.818841	1.05415	1.05201	1	1	1

## Sheet: Figure 2d
MM1S
	Anti-TACI H-L									Anti-TACI L-H									Anti-BCMA									Untransduced
10:1	78.7479	78.6462	78.8743	82.6333	81.1442	80.519	82.6419	82.1741	82.3248	78.5187	80.7299	80.4783	83.8819	83.8163	81.6337	82.0765	83.0008	80.2519	81.0914	80.0718	78.7553	83.4395	86.3076	88.312	86.746	84.7822	85.3459	9.12196	8.06378	2.50067	16.7734	14.517	27.9823	37.9227	41.5444	38.6229
3:1	78.3436	79.1763	78.5092	84.302	82.4412	81.6696	79.0603	83.2379	84.1496	77.0257	82.8324	83.0511	82.221	82.5282	83.393	84.2431	85.4491	84.2189	76.7594	78.3219	78.9081	85.8809	85.3907	84.097	86.8703	85.36	85.9221	14.2049	15.0103	5.8048	13.442	11.0873	19.2962	25.0497	33.1463	28.1542
1:1	74.7654	73.5686	76.1824	77.9142	77.2609	73.6212	73.5415	74.386	78.2044	80.2939	80.6258	79.1504	71.4124	70.8322	72.876	77.6801	74.6973	75.3644	64.4078	66.8672	66.1831	77.7296	79.2449	79.4323	82.9193	80.9316	82.8265	2.72924	29.4246	3.429	13.577	5.8122	7.04702	22.028	23.5159	18.1301
1:3	74.1767	71.2208	75.9874	67.3168	57.4162	62.9758	59.322	58.6904	59.7597	69.6362	69.8104	75.3423	41.0536	46.1633	56.2655	51.073	52.9995	44.0059	40.8992	41.5442	42.1906	64.5717	69.5793	61.1604	74.2454	66.9461	67.8128	4.53531	12.2464	6.26551	6.48569	15.1741	8.91684	16.3796	14.4914	13.1603
1:10	53.919	49.3597	54.017	35.4155	31.8897	32.6581	11.9105	27.9859	34.2066	35.0203	49.3078	49.9181	16.9283	31.7072	26.3257	26.9889	33.5862	24.4988	16.5704	23.9359	9.95864	36.0241	41.4467	27.4091	65.0498	34.8439	43.623	5.69747	11.7695	15.8208	11.5541	7.50389	14.5262	14.9176	18.409	10.6125
1:30	23.2089	22.7697	26.6977	15.817	17.9284	19.5063	6.91545	14.3817	21.7841	7.58472	22.6359	21.5174	0.845149	20.6426	14.2131	13.9093	18.1814	3.92169	7.99378	9.71926	8.64392	15.4428	20.1555	3.08302	20.6181	15.5147	19.0585	14.0519	10.5402	13.401	1.5848	9.08905	6.51426	11.4815	12.0326	6.26971
1:90	12.8548	12.1789	17.0101	-5.11095	5.08884	7.09993	6.27213	3.02754	13.8668	-5.42431	6.3729	10.292	1.57931	8.69784	0.22205	-9.26212	2.85389	3.86568	3.74185	4.12045	-1.96413	3.71178	11.986	6.60533	13.523	4.96975	8.9122	8.28744	7.05096	2.02183	9.28079	8.04245	14.7808	18.6364	18.4508	17.7438
RPMI-8226
	Anti-TACI H-L									Anti-TACI L-H									Anti-BCMA									Untransduced
10:1	82.3467	80.6996	78.0498	82.8	74.6729	79.5306	85.3722	82.3116	82.0186	86.4462	83.3647	85.9064	77.5351	79.2096	81.8049	78.826	78.3327	75.5066	76.6048	75.2368	77.7347	86.7273	86.8419	86.2085	87.0465	86.7828	87.8389	31.5051	18.5725	32.3288	5.90327	10.9111	20.2444	32.2501	26.0075	29.2974
3:1	68.9761	72.6268	68.8346	75.478	63.5038	70.1856	71.3653	65.1263	58.8427	73.2001	68.3087	69.5906	64.9394	64.032	67.4845	57.5931	47.4595	52.8303	52.3109	55.5563	54.0114	78.4344	80.4103	78.4129	72.4411	70.704	77.9235	24.3458	6.38704	29.1163	11.0149	19.4819	19.3041	28.1129	9.9589	26.9994
1:1	51.1931	53.1915	50.9299	43.5543	23.5195	44.4572	38.6037	37.773	33.4286	43.9209	48.6784	49.612	30.7381	30.0514	36.7067	23.5792	19.608	17.9356	31.0057	25.6235	26.7088	44.3288	46.8218	40.7924	48.8559	39.0895	48.7026	29.9241	20.5625	31.2299	13.3249	16.6669	15.8769	11.3405	-6.29143	6.08192
1:3	22.6854	32.0431	21.7235	33.7567	-0.82048	29.3353	18.7844	19.5035	11.7106	23.4994	20.2785	20.8347	26.4745	35.0055	30.7541	30.9553	7.46512	10.8581	14.5831	1.99782	13.0958	33.9122	34.2048	24.9249	22.5093	5.77471	16.8209	25.5133	20.6098	21.5558	10.2742	12.3515	19.2461	4.28525	-6.93889	13.0256
1:10	8.98609	12.0369	6.49378	20.7062	-8.87615	17.3376	5.5947	9.17946	-3.32849	1.32637	8.70464	11.4993	17.4903	14.5685	27.2003	5.58778	-6.69171	-2.70114	12.2081	12.935	10.3988	18.6728	20.4994	15.0487	6.93501	-5.44249	13.555	23.2171	17.4781	23.0367	6.56612	15.9155	19.2025	8.76697	0.03792	8.33365
1:30	10.6977	16.377	7.8919	19.5734	-14.9074	6.40417	1.91928	8.35351	11.3192	3.7732	11.7781	17.9203	1.14492	10.3248	17.7666	7.54767	-0.21192	4.02194	15.7268	13.8119	9.73829	6.84051	2.87902	-0.63959	9.17252	-3.04642	12.5581	21.0926	13.716	26.4721	10.4158	13.9828	17.9115	8.71204	-0.69859	5.5574
1:90	0.812113	11.9534	-3.25451	10.3859	-26.8785	3.28468	-7.29619	5.36608	-3.91143	-4.03704	3.66792	9.51606	3.39379	-0.40585	7.519	-2.41659	-6.69966	-4.12631	3.17618	13.5881	8.5225	0.993351	3.09378	-8.81417	-3.20528	-0.51868	4.12875	28.6225	20.3662	20.0751	1.87498	0.985457	17.8343	15.8868	-1.53605	11.9823
U266
	Anti-TACI H-L									Anti-TACI L-H									Anti-BCMA									Untransduced
10:1	58.5532	60.5175	54.2101	40.6002	45.8498	34.2721	48.4213	48.6823	53.2305	56.0856	52.5843	48.3719	23.6678	25.5532	33.855	35.2415	36.5859	39.8494	86.6989	86.1362	86.4562	93.8641	94.4446	94.2337	94.5877	94.8632	94.0554	30.275	26.7249	15.9292	17.5814	20.6026	26.7282	58.9599	60.516	51.8592
3:1	42.2113	44.6715	43.2937	25.5168	32.9837	28.4884	33.3827	37.9594	42.8475	37.8052	40.8476	42.4452	24.3217	22.2313	28.6784	32.9348	28.8989	32.4949	75.5114	70.0653	72.3331	90.5883	90.0239	89.6794	90.465	93.4263	92.0164	25.6356	26.6634	24.5036	30.5495	27.5577	25.6469	43.4873	38.3822	38.8543
1:1	22.3528	26.0184	27.0653	1.98912	11.5625	5.89555	6.91773	12.3936	18.0257	31.1391	27.4534	28.7211	7.85997	12.2375	14.7576	22.0193	23.2393	25.906	44.7442	41.492	46.7055	73.6204	74.9963	75.2632	77.9368	77.3074	77.1577	24.7085	20.5975	18.4785	24.2382	14.5455	15.4049	29.229	37.7161	29.6846
1:3	25.1753	30.5392	31.4034	15.0064	19.76	11.5418	8.44452	7.49535	20.2793	32.4911	37.9038	32.0763	14.2545	15.1582	29.6888	23.4384	20.6195	23.6175	46.0502	39.8413	36.0899	48.8723	50.8428	51.6631	45.9279	48.7293	51.2907	18.558	11.3354	17.7381	19.1101	10.8418	14.9862	16.4808	21.431	13.8723
1:10	21.97	22.3689	23.1188	10.327	12.6149	10.1656	-0.01597	6.40003	16.4524	30.9904	25.5773	26.7042	10.6689	7.90952	15.2562	8.35226	12.8688	18.8714	28.5942	31.4847	28.5215	29.9317	27.6156	30.5293	21.8645	25.939	27.7989	14.6386	12.2738	5.02688	17.5231	18.0335	19.1659	12.7091	8.59212	14.1477
1:30	20.4065	19.4515	21.9215	12.2287	5.0423	2.02841	-5.37758	-1.608	12.7041	21.504	24.4207	22.0607	5.4208	11.824	19.8064	12.9965	8.05412	10.2467	20.4777	22.4464	16.983	23.8127	19.4115	25.2719	18.1496	16.6967	16.4043	5.7811	7.56897	3.48604	18.1163	13.2364	3.89296	11.0914	7.34199	12.685
1:90	16.9246	16.5202	20.8522	0.840332	13.5329	1.65177	4.5095	-2.994	6.92165	21.8352	22.9217	17.2757	2.32072	1.09056	8.64313	14.702	3.68359	11.3406	28.6821	25.287	16.9935	18.3712	12.1214	10.6638	8.83572	5.36858	10.1942	13.0537	18.6308	24.7256	17.8943	18.6114	5.88639	11.1133	6.36342	10.4129

## Sheet: Figure 2e
MM1S IL-2
Anti-TACI H-L	Anti-TACI L-H	Anti-BCMA	Untransduced	Tumor Only
30.2977	217.502	744.104	5.71289	5.71289
35.9492	216.174	942.815	6.71872	11.7211
35.9492	120.185	1250.21	5.71289
54.2215	130.136	1374.94	11.7211
41.0316	118.488	973.985	2.19936
23.7468	96.5366	985.608	5.71289
MM1S IFNg
Anti-TACI H-L	Anti-TACI L-H	Anti-BCMA	Untransduced	Tumor Only
98.3562	106.485	235.216	0	0
112.303	99.6292	280.46	0	0
35.4469	30.906	172.759	0
30.3328	41.0275	172.015	0
28.3157	33.4696	155.118	0
24.5193	24.5193	149.641	0
MM1S TNFa
Anti-TACI H-L	Anti-TACI L-H	Anti-BCMA	Untransduced	Tumor Only
42.1425	118.597	291.775	2.01642	2.6192
45.2585	115.113	389.81	2.6192	0.776829
12.3034	21.5597	140.672	0.776829
16.6918	26.9047	171.493	1.40399
21.2908	44.221	250.316	0.776829
19.4038	37.7092	292.994	0.776829
RPMI IL-2
Anti-TACI H-L	Anti-TACI L-H	Anti-BCMA	Untransduced	Tumor Only
268.893	665.268	880.656	6.71872	11.7211
213.512	744.728	1050.57	18.5027	15.4044
228.687	328.886	2183.61	11.7211
142.091	311.97	2310.71	0
219.887	546.674	2444.31	8.47311	5.71289
149.877	508.46	2187.96	5.71289	5.71289
RPMI IFNg
Anti-TACI H-L	Anti-TACI L-H	Anti-BCMA	Untransduced	Tumor Only
223.812	280.211	306.694	0	0
214.148	328.777	377.321	0	0
126.146	93.2524	393.626	0
103.442	100.138	381.391	0
59.9501	69.8791	224.713	15.1123	15.1123
40.5491	75.5891	216.07	15.1123	15.1123
RPMI TNFa
Anti-TACI H-L	Anti-TACI L-H	Anti-BCMA	Untransduced	Tumor Only
221.006	366.866	304.693	2.01642	0.776829
192.607	421.091	400.068	8.59375	0.776829
40.841	39.0156	232.248	2.9178
29.0274	36.9243	239.331	1.71163
64.95	103.998	415.884	5.13153	1.38888
51.4891	102.86	398.197	2.98479	0.339199

## Sheet: Figure 3c
Day post CAR treatment		Anti-TACI H-L						Anti-TACI L-H						Anti-BCMA						Untransduced						Tumor Only
-1		9880000	32500000	22800000	13300000	61000000		14300000	53900000	12200000	12500000	26300000		30700000	11100000	28600000	21700000	45700000		54100000	16300000	21600000	12200000	1590000		62900000	792000	2730000	940000	11100000
3		5150000	14800000	4950000	7650000	4340000		603000	1860000	634000	1110000	1250000		504000	707000	496000	929000	2100000		145000000	2300000	47000000	5060000	199000000		218000000	958000	120000000	17100000	32100000
7		1140000	403000	789000	952000	808000		637000	928000	440000	530000	635000		444000		382000	435000	671000		1050000	963000	57700000	12400000	49500000		990000000	2670000	748000000	70800000	146000000
10		465000	438000	541000	386000			453000	719000	458000	413000	675000		400000		407000	479000	585000		495000	1860000	3210000	9310000	39400000		1040000	18200000	179000000	1430000000	371000000
14		430000	388000	455000	418000			535000	565000	416000	456000	391000		485000		382000	476000	616000		5390000	4090000	136000000	9860000	118000000			97800000	31400000		2010000000
17		432000	440000	373000	479000			425000	553000	419000	469000	410000		475000		408000	651000	527000		50200000	5740000	42800000	15000000	245000000			363000000	8850000000		5210000000
21		622000	392000	376000	397000			377000	474000	518000	401000	334000		464000		486000	505000	431000		118000000	13100000	657000000	34100000	815000000			6490000	77800000		10700000000
24		444000	387000	457000	433000			456000	401000	397000	406000	396000		449000		382000	357000	362000		2010000	33300000	737000000	40200000	18700000			1790000000	15400000000		378000000
28		373000	288000	381000	369000			646000	537000	553000	441000	424000		424000		346000	340000	370000		57200000	16100000	1520000000	17600000	2540000000			2490000000	14300000000		13700000000
31		887000	360000	481000	523000			561000	482000	614000	536000	530000		583000		452000	501000	604000		244000000	131000000	128000000	98500000				5.64e+009*
35		621000	656000	587000	460000			649000	496000	662000	524000	424000		573000		483000	320000	459000		238000000	340000000	631000000	301000000				1.21e+008*
																											animals no longer shown once half the cage was missing

## Sheet: Figure 3f
Day post CAR treatment	Anti-TACI H-L					Anti-TACI L-H					Anti-BCMA					Untransduced					Tumor Only
-1	565000	579000000	443000000	426000000	439000000	406000000	46300000	308000000	19700000	486000000	484000000	473000000	526000000	622000000	446000000	467000000	426000000	491000000	324000000	590000000	458000000	440000000	682000000	365000000	135000000
4	851000000	4150000000	3790000000	376000000	4780000000	3400000000	4430000000	1100000000	1890000000	4750000000	2860000000	4570000000	3700000000	5620000000	4350000000	4080000000	3800000000	4050000000	2760000000	4880000000	2660000000	2400000000	5440000000	3170000000	13700000
7	7120000000	5470000000	3940000000	3450000000	1140000000	1310000000	207000000	89600000	22300000	312000000	340000000	305000000	508000000	1930000000	13500000	6250000000	6830000000	7390000000	582000000	746000000	667000000	710000000	9030000000	7310000000	90400000
11	7860000000	5100000000	3180000000	3200000000	6810000000	47600000	59000000	11300000	3790000	1510000000	679000	695000	735000	1240000	594000	13000000000	13000000000	11500000000	11600000000	15300000000	12500000000	10600000000	13300000000	12300000000	238000000
14	3790000000	1400000000	861000000	936000000	3820000000	35500000	41000000	533000	906000	182000000	679000	635000	513000	466000	866000	15000000000	14300000000	13200000000	13400000000	16000000000	15300000000	12900000000	14300000000	13900000000	468000000
18	1200000000	641000000	184000000	43900000	111000000	708000	1380000	428000	886000	14000000	814000	668000	673000	705000	467000	7110000000	15400000000	13800000000	14100000000	17400000000	17400000000	6740000000	13700000000	15100000000	1180000000
21	793000000	380000000	23700000	66300000	737000000	880000	486000	479000	931000	6670000	634000	458000	635000	753000	741000										2070000000
25	132000000	346000000	11800000	70200000	134000000	502000	737000	661000	1310000	1680000	986000	529000	605000	691000	711000										4430000000
28	231000000	174000000	8840000	109000000	79800000	668000	624000	663000	1440000	1360000	652000	619000	792000	635000	579000										5840000000

## Sheet: Figure 3i
Day post CAR treatment	Anti-TACI H-L						Anti-TACI L-H						Anti-BCMA						Untransduced						Tumor Only
-5	0	0	0	0	52.1033		16.3447	0	0	0	0		0	0	0	0	0		0	0	0	0	0		129.064	0	0	0	0
-3	30.7768	0	0	0	35.108		61.6236	79.1683	0	54.3304	63.9192		0	74.3339	91.4774	30.9061	0		0	0	0	114.156	0		48.9525	0	76.5211	84.7945	0
0	64.3534	146.115	32.1481	283.037	111.154		516.381	294.083	80.7243	121.931	0		77.907	147.18	139.524	135.561	207.298		51.9457	79.5936	117.28	211.576	39.6288		39.3588	29.9129	28.4696	0	564.192
3	162.361	181.024	122	194.564	272.413		945.773	389.995	172.126	205.812	117.609		286.608	53.0382	212.08	130.284	193.878		148.709	122.745	54.8126	190.52	56.8117		109.179	140.394	206.534	152.795	747.56
7	792.902	278.772	300.73	356.153	365.343		1291.74	534.529	578.818	610.942	411.402		557.354	352.705	626.726	406.752	399.714		290.416	265.149	232.683	279.565	325.405		323.184	221.068	659.219	241.306	724.632
10	3393.51	313.283	269.44	568.232	569.148		1715.67	1077.38	392.322	589.783	339.848		766.587	105.998	516.682	495.898	589.013		302.493	1727.73	166.89	267.512	300.937		261.334	240.252	873.403	400.852	1107.74
14	1283.09	492.911	515.387	535.564	776.106		2167.03	1318.69	608.288	608.77	512.815		786.02	691.77	903.882	756.156	375.577		466.521	4707.76	234.783	482.635	369.474		291.35	449.742	810.048	520.708	3629.27
17	1456.98	572.113	588.503	967.239	977.783		2791.29	1540.92	533.121	860.127	616.871		809.209	617.462	962.959	406.716	418.101		627.593	4836.06	284.671	899.042	675.258		434.166	339.731	1179.45	714.784	6534.1
21	1848.72	926.827	387.92	1219.08	1358.33		2503.16	1060.41	712.862	490.872	514.669		594.585	432.449	523.972	233.914	501.44		735.501	6264.23	488.864	1090.1	874.033		535.944	760.114	1630.71	808.688	9161.77
24	1822.98	771.181	326.329	1267.11	1253.88		2108.45	544.438	608.49	243.778	339.858		246.187	101.65	88.5105	54.7793	24.9432		1354.37		544.624	1689.8	1027.28		738.321	1110.81	2327.43	1013.7	4082.33
28	2239.58	938.167	339.337	1770.26	1700.66		1622.64	269.522	21.9519	0	136.364		0	95.7623	80.918	0	0		2591.53		881.004	2530	1895.56		1272.85	1999.44	3682.44	1389.49
31	1721.74	1202.87	481.388	1584.83	1895.11		1578.77	193.183	0	0	0		0	86.9206	0	0	0		3699.2		2053.8	3018.25	2047.78		1769.3	3152.94	4938.12	2625.67
35	2970.93	1923.4	604.389	2629.98	2004.93		794.525	100.106	0	0	0		0	129.104	0	0	0		5052.99		1536.9	3371.27	3206.66		2045.6	4506.27	7024.62	4169.86
38	2725.01	1631.24	413.741	2748.98	2525.87		724.489	0	0	0	0		0	103.521	53.7915	0	0				1815.94		4864.07		3054.14			5440.19
42	3370.71	3147.77	168.905	3053.52			185.904	0	0	0	0		0	220.617	52.8626	0	0				2251.07				4468.1			1001.75
45	3790.05	3481.28	624.829	3558.8			229.147	0	0	0	0		129.877	233.945	388.836	0	0				3470.76				5960.81
49	4837.7	5051.18	397.329	3734.96			355.556	0	0	0	0		157.359	351.147	661.315	0	0				4159.39

## Sheet: Figure 4b
E;T	Anti-TACI H-L									Anti-TACI L-H									Anti-BCMA									Untransduced
10:1	81.0235	78.2628	76.4113	82.033	83.6986	84.2684	79.4827	83.4879	82.4387	86.1324	85.0443	82.7653	89.0981	87.5876	88.2069	83.9034	84.744	84.1177	41.5214	36.5203	26.6359	72.8883	76.3369	69.7279	74.021	71.6195	73.674	22.8849	24.0877	23.4125	29.8768	22.7763	30.0588	42.0657	41.7634	30.3688
3:1	79.6073	77.1314	72.3414	83.0288	83.8419	83.1508	74.3139	79.9092	80.2418	84.0253	84.5302	83.4589	88.4146	85.5443	86.2468	81.451	84.0312	83.447	37.0151	41.2907	23.0943	61.1322	61.0705	55.5788	59.5524	57.7927	60.1726	13.3096	21.7238	15.4371	23.0616	23.0966	10.2699	21.5265	24.5373	17.1967
1:1	75.3293	75.804	70.7262	80.467	81.0127	79.5648	64.3009	73.2457	71.2112	82.9826	84.3473	82.6187	83.4368	80.9173	82.0496	65.4648	74.9024	72.2894	28.7297	29.4584	19.4798	45.6395	42.7173	42.7422	36.3708	38.1671	35.5782	19.9645	9.72907	14.5384	12.2507	12.7858	4.41418	10.8771	6.41074	10.0417
1:3	66.2669	67.9498	65.6296	71.8577	59.9451	63.8296	44.0804	45.9554	43.5174	68.0394	69.9051	66.6223	58.7844	57.4613	55.4151	42.7806	36.9269	44.5061	20.0703	25.7559	19.322	34.2416	26.0159	16.5053	28.1528	23.8737	27.6944	7.66497	7.69496	5.9075	0.569859	11.0367	-0.28475	15.0762	0.939081	0.380019
1:10	44.8392	45.7144	43.09	35.6438	33.9382	42.3851	-5.54392	24.8635	15.7476	38.6331	42.6961	44.5404	38.2465	38.5372	30.4766	20.2143	12.3336	15.9338	21.6042	24.9808	9.88176	39.4765	35.6249	23.4399	19.1317	16.2079	17.8441	-2.29882	7.07191	9.23456	21.2671	15.4629	7.50897	9.03714	2.5073	-2.84588
1:30	17.9566	17.3771	17.7812	-1.43204	15.4759	15.3625	-11.5115	16.005	12.2778	18.4083	14.164	0.912941	15.6223	5.5899	14.7515	10.4866	17.0186	10.8337	10.8427	10.1779	2.53644	15.3863	11.382	5.7351	12.3905	5.16858	18.8631	9.03929	3.03979	10.1602	15.3685	11.4642	6.21279	14.7859	3.51342	6.92779
1:90	8.61277	12.2602	6.48216	-9.26211	3.62597	9.30549	4.56318	7.95782	8.74827	7.54495	-1.76101	-8.26218	-0.34982	0.862595	13.2505	9.59593	-2.53282	7.9595	15.7938	13.4097	8.73102	8.63672	2.68431	-3.2899	8.23635	7.47387	7.50751	9.14898	-3.10651	9.62554	12.8915	3.76099	1.24436	2.76047	6.39332	-6.96967

[truncated: 24 more sheets: Figure 4e, Figure 4g, Figure 5c, Figure 5d, Figure 5e, Figure 6a, Figure 6b, Figure 6c, Figure 7b, Figure 7f, Figure 8a, Figure 8b, Figure 8d , Figure 8e, Figure 8i, Figure 8j, Figure 8k , Supp Figure 4b, Supp Figure 5a , Supp Figure 5b  …]
